# Supplementary material for: Registry-Based Retrospective Cohort Study of Mortality among Adults Admitted to Intensive Care Units in Istanbul with Hospital Acquired Pseudomonas aeruginosa Bloodstream-Infection between 2014–2021
Source: Antibiotics (Basel). 2024 Jan 17;13(1):90. doi: 10.3390/antibiotics13010090 (PMC10812563; doi:10.3390/antibiotics13010090)
Supplement: Supplementary file 1 [file antibiotics-13-00090-s001.zip]

Archive with 1 entries (1 files):
- antibiotics-2781793.supplementary.pdf
